# Supplementary material for: Monitoring the Spatiotemporal Dynamics of Invasive Pedicularis kansuensis in Bayinbuluke Alpine Wetlands: A Novel Spectral Index Framework Using PlanetScope Time Series (2021–2025)
Source: Plants (Basel). 2026 Mar 6;15(5):806. doi: 10.3390/plants15050806 (PMC12987086; doi:10.3390/plants15050806)
Supplement: Supplementary file 1 [file plants-15-00806-s001.zip]

Archive with 1 entries (1 files):
- plants-4133439-supplementary.docx
